# Supplementary material for: Cancer-Testis Gene Biomarkers Discovered in Colon Cancer Patients
Source: Genes (Basel). 2022 May 1;13(5):807. doi: 10.3390/genes13050807 (PMC9141640; doi:10.3390/genes13050807)
Supplement: Supplementary file 1 [file genes-13-00807-s001.zip]

Archive with 1 entries (1 files):
- genes-1689399-supplementary.pdf
